# Supplementary material for: The Role of Chitooligosaccharidolytic β-N-Acetylglucosamindase in the Molting and Wing Development of the Silkworm Bombyx mori
Source: Int J Mol Sci. 2022 Mar 31;23(7):3850. doi: 10.3390/ijms23073850 (PMC8998872; doi:10.3390/ijms23073850)
Supplement: Supplementary file 1 [file ijms-23-03850-s001.zip]

Archive with 1 entries (1 files):
- ijms-1619631-supplementary.pdf
